# Supplementary material for: Health Literacy and Health Behavior: Associated Factors in Surabaya High School Students, Indonesia
Source: Int J Environ Res Public Health. 2021 Jul 30;18(15):8111. doi: 10.3390/ijerph18158111 (PMC8345632; doi:10.3390/ijerph18158111)
Supplement: Supplementary file 1 [file ijerph-18-08111-s001.zip]

Archive with 1 entries (1 files):
- ijerph-1275701-supplementary.pdf
